# Supplementary material for: Diallyl Trisulfide, a Biologically Active Component of Garlic Essential Oil, Decreases Male Fertility in Sitotroga cerealella by Impairing Dimorphic Spermatogenesis, Sperm Motility and Lipid Homeostasis
Source: Cells. 2023 Feb 20;12(4):669. doi: 10.3390/cells12040669 (PMC9955147; doi:10.3390/cells12040669)
Supplement: Supplementary file 1 [file cells-12-00669-s001.zip]

Archive with 3 entries (3 files):
- cells-2120305-Supplementary Captions.pdf
- Shah et al. Movie S1.avi
- Shah et al. Movie S2.avi
